# Supplementary material for: Discovery and Characterisation of Forward Line Formations at Centre Bounces in the Australian Football League
Source: Sensors (Basel). 2023 May 19;23(10):4891. doi: 10.3390/s23104891 (PMC10222966; doi:10.3390/s23104891)
Supplement: Supplementary file 1 [file sensors-23-04891-s001.zip]

Archive with 1 entries (1 files):
- sensors-2318482-supplementary.pdf
